# Supplementary material for: Corrosion Behavior of Incoloy®800H, Hastelloy®G35® and 316L Stainless Steel in the Molten Eutectic Fluoride Mixture FLiNaK and Its Vapors
Source: Materials (Basel). 2023 Mar 28;16(7):2679. doi: 10.3390/ma16072679 (PMC10095800; doi:10.3390/ma16072679)
Supplement: Supplementary file 1 [file materials-16-02679-s001.zip]

Archive with 1 entries (1 files):
- materials-2239060-supplementary.pdf
